# Supplementary material for: Digital health interventions targeting psychological health in parents of children with autism spectrum disorder: a scoping review
Source: BMC Psychol. 2025 Oct 10;13:1128. doi: 10.1186/s40359-025-03219-5 (PMC12512936; doi:10.1186/s40359-025-03219-5)
Supplement: Supplementary file 3 — Supplementary Material 3. Multimedia Appendix 3. Data extraction form. [file 40359_2025_3219_MOESM3_ESM.xlsx]

## Sheet: Data extraction form
No.	Title	Study ID	Year	Locations (Country) in which the study conducted	Study design	Participants									Intervention			Comparisons	Psychological Outcomes for parents	Outcomes for Children with ASD	Findings	follow-up effect
						Number of Parents of Children with ASD	Mother	Father	Average age of parents	Number of Children with ASD	male	female	Average age of children	parent-child dyad	Name of Intervention	Digital technology of intervention	Duration of intervention
1	Effects of Acceptance and Commitment Training Plus Behavior Parent Training on Parental Implementation of Autism Treatment	Andrews 2022	2022	United States	Pre- and Post-Intervention Design	4	3	1	40.5 (35-51)	4 (5-12 years old)	3	1	8.5 (6-11)	Yes	Acceptance and commitment training (ACT) plus behavior parent training (BPT)	(Telehealth-videoconference) Yondo, a HIPAA compliant real-time video-conferencing platform	11 weeks ( twice a week,1-2 hours)	None	Experiential Avoidance-The Parental Acceptance and Action Questionnaire (PAAQ),15 items; Stress-The Perceived Stress Scale (PSS-10),10 items	Challenging Behaviors	ACT+BPT appears to be overall effective in reducing parental stress and EA. Yes, long-term effects and sustained impact	Yes (1 week and 1 month)
2	Telehealth Training in Principles of Applied Behavior Analysis for Caregivers of Young Children with Autism Spectrum Disorders during the COVID‑19 Pandemic	Batton 2022	2022	United States	Pre- and Post-Intervention Design	3	3	/	/	3 (3 years old)	3	/	3	Yes	The Online and Applied System of Intervention Skills (OASIS) telehealth curriculum	(Telehealth-videoconference) hybrid online training (telehealth coaching)	16 weeks （1-2 hours per week）	None	Stress-Autism Parent Stress Index (APSI)，13 items; Quality of life-Family Quality of Life (FQOL)，25 items; Self-efficacy-the parenting sense of competence,14 items	/	OASIS modestly improved perceived quality of life, decreased stress, improved caregiver self-efficacy.	No
3	Positive Thinking Training Intervention for Caregivers of Persons with Autism: Establishing Fidelity	Bekhet 2017	2017	United States	RCT	64 （intervention group=28, control group=36）	60	4	37.5 (24-61)	0 (2-17 years old)	/	/	/	No	Positive thinking training (PTT) online intervention	(Telehealth) a course named “Intervention for Caregivers” by accessing the website https://cps.ce.mu.edu (Six voices over PowerPoint presentations)	6 weeks	NTCG	Positive Thinking-Positive Thinking Skills Scale (PTSS),8 items	/	Those caregivers of persons with ASD in the intervention group were able to learn the positive skills and to change their thinking.	No
4	Logging On: Evaluating an Online Support Group for Parents of Children with Autism Spectrum Disorders	Clifford 2013	2013	Canada	Non-RCT	45 （intervention group=20, control group=25）	43	2	43 (26-65)	0 (2 to 22 years old)	/	/	9.5 (2-22)	No	Online Parent Support Group (PSGs) (8 sessions)	a computer with an internet connection (real-time online chat sessions)	8 weeks	IPG	Stress and Coping-Family Stress and Coping Interview (FSCI), 23 issues; Anxiety-State Trait Anxiety Inventory (STAI), 20 items ; Depression-State-Trait Depression Scales (STDS),40 items; Positive perception-the Positive Contributions domain,9	adaptive behaviour on 40 different skills; social and communication skills	No significant differences between the groups or across time were found	No
5	Virtual Mindfulness Workshops for Parents of Children on the Autism Spectrum	Curl 2024	2024	United States	Pre- and Post-Intervention Design	7	7	/	(34-54)	0 (3 to 8 years old)	/	/	(3-8)	No	Virtual Mindful Self-Compassion (MSC) workshop (3 workshops)	(Telehealth-videoconference) video conferencing software, REDCap	4 weeks, 75-min long, once a week	None	Stress-Parenting Stress Index–Short Form (PSI-4-SF), 36 items; Self-efficacy-Early Intervention Parenting Self-Efficacy Scale(EIPSES),20 items; Mindfulness-Freiburg Mindfulness Inventory, 14 items; Self-Compassion-Self-Compassion Scale(SCS),26 items	/	the parents who attended the MSC workshop experienced higher reported mindfulness, self-compassion, and parenting self-efficacy, but no reduced stress.	No
6	Efficacy and Implementation of Stress‑Reduction Interventions for Underserved Families of Autistic Preschoolers Across In‑Person and Virtual Modalities	Fenning 2023	2023	United States	RCT	117（intervention group=51, control group=66）	106	11	34.6	0 (3 to 5 years old)	/	/	(3-5)	No	Virtual Mindfulness-Based Stress Reduction (MBSR) Virtual Psychoeducational Support (PE)	(Telehealth-videoconference) Zoom videoconferencing platform	8 weeks	IPG	Stress-Parental Distress subscale of the Parenting Stress Index-4, Short Form (PSI4-SF), 36 items; Stress specific to the autistic child-Negative Impact scale of the Family Impact Questionnaire (FIQ); Daily parenting hassles-The Intensity subscale of the Parenting Daily Hassles (PDH)	/	MBSR resulted in significantly greater stress reduction than did PE. Parents receiving in-person MBSR reported higher levels of stress relative to parents receiving virtual MBSR. Change in parenting stress did not depend on modality, nor did it depend on the interaction between intervention type and modality. Yes, long-term effects and sustained impact	Yes （6 and 12 month）
7	Supporting Caregivers Remotely During a Pandemic: Comparison of WHO Caregiver Skills Training Delivered Online Versus in Person in Public Health Settings in Italy	Ferrante 2024	2024	Italy	RCT	111（intervention group=25, control group=86）	/	/	/	0	/	/	/	No	Virtual WHO Caregiver Skills Training (CST)	(Telehealth-videoconference) Teleconferencing platforms (Zoom and Webex) ; (smartphone, tab_x0002_let, laptop, desktop computer) t	9 weeks	IPG and TAU	Stress-The Autism Parent Stress Index (APSI), 13 items; Self-efficacy-Caregiver Self-efficacy Questionnaire (CSQ) 13 items Competence- the Knowledge and Skills Questionnaire (KSQ)， 24 items	Adaptive Behaviour, and verbal ability	Virtual and in-person CST improved significantly more on caregiver competence than TAU; there were no other significant effect emerged for parental stress, nor for parental self-efficacy.	No
8	Parent perceptions of a group malpractice communication intervention for autism	Garnett 2022	2022	Australia	Pre- and Post-Intervention Design	11	11	/	（28-42）	11 (2 years, 7 months and 4 years 7 months)	9	2	（2-5）	Yes	the telepractice Hanen More Than Words (HMTW) intervention (11 sessions)	(Telehealth-videoconference) Zoom video-conferencing ( desktop computers, laptops, or tablets.)	11 weeks (eight, 150-min group parent training sessions interspersed with three, 60-min individual video feedback sessions)	None	Stress-the Parenting Stress Index, 101 items	/	Parental stress measurements from pre- to post intervention, were not significantly different.	No
9	A Parent‑Mediated Telehealth Program for Children with Autism Spectrum Disorder	Gentile 2022	2022	Italy	Pre- and Post-Intervention Design	23	20	3	35.78	23 (27 to 53 months)	/	/	3（2-5）	Yes	the ATHENA telehealth program (a training- and- care telehealth program)	(Telehealth) The ATHENA App was developed for tablets equipped with a Bluetooth headset	6 months	None	Stress-the shortened form of the Parenting Stress Index, Fourth Edition (PSI-4) , 36 items; Empowerment-the Family Empowerment Scale (FES), 34 items	social behaviors, communication, and restricted/repetitive behaviors adaptive behaviors in the areas of socialization, communication, daily living, and basic motor skills	Participation in the program promotes parents’ empowerment and reduce parental stress. (parents' age)	No
10	Behavioral Parent Training Via Telehealth for Autistic Children in Rural Appalachia: A Mixed Methods Feasibility Study	Gould 2023	2023	United States	Pre- and Post-Intervention Design	6	5	1	34（27-42）	6 (3 to 7 years)	4	2	（3-7）	Yes	a Research Units in Behavioral Intervention-RUBI-T implementation( 11 core sessions, up to two supplemental sessions, and up to three additional booster sessions)	(Telehealth-videoconference) Zoom teleconferencing software (webcam-enabled laptop computers)	The anticipated intervention is 19 weeks but average duration was 25.5 weeks (range 20-29)	None	Stress-Autism Parenting Stress Index (APSI) 13 items	target behaviors, disruptive behavior, adaptive and prosocial behaviors, broader function	RUBI-T shows promise for reducing children’s disruptive behavior, improving children’s adaptive skills, and reducing parent stress. Yes, long-term effects and sustained impact	Yes （3 month）
11	Effect of mobile parenting skills education on anxiety of the mothers with autistic children	Hajiabolhasani-Nargani 2016	2016	Iran	RCT	64（intervention group=32, control group=32）	64	/	/	0 (mean=8 years)	/	/	/	No	mobile parenting skills education on anxiety Mobile text reading (messages and necessary education were sent daily (30 main text messages and 30 neutral message) with twice a week phone calls.	mobile phone, interactive text messaging	2 months	PMCG	Anxiety-Spielberger Anxiety Inventory,20 items	/	Mobile parenting skills education, especially through text messages, could reduce the level of anxiety among the mothers with autistic children.	No
12	The Effectiveness of a Psychoeducation Intervention delivered via WhatsApp for mothers of children with Autism Spectrum Disorder (ASD) in the Kingdom of Saudi Arabia: A randomized controlled trial	Hemdi 2017	2017	Saudi Arabia	RCT	62（intervention group=32, control group=30）	62	/	/	0 (26-78 months)	/	/	/	No	a Psychoeducation Intervention delivered via WhatsApp (one face‐to‐face session (60 min) and four virtual sessions (30 min each) delivered using WhatsApp)	WhatsAPP	5 weeks	TAU	Stress-Parent Stress Index Short Form (PSI‐SF), 36 items; Anxiety and Depression-Hospital Anxiety and Depression Scale (HADS), 14 items; Happiness-the Arabic Scale of Happiness, 20 items	severity of autism	A significant effect on PSI at T2 and T3 follow up in study group. A significant decrease in HADS depression in study group at T2 and T3 follow up bot not anxiety. A significant effect on happiness scale at T2 and T3 happiness scale. Yes, long-term effects and sustained impact	Yes （8 weeks）
13	Enhancing Interactions during Daily Routines: A Randomized Controlled Trial of a Web-Based Tutorial for Parents of Young Children with ASD	Ibañez 2018	2018	United States	RCT	104（intervention group=52, control group=52）	94	10	/	104 (18-60 months)	/	/	(1.5-5)	No	a Web-Based Enhancing Interactions tutorial group	Web-Based	1 month	WLC	Stress-Parenting stress index/short form (PSI/SF), 36 items; Efficacy-Parental efficacy scale (PES),10 items	Five specific child behaviors, social communication skills	Parents in the Tutorial group reported significantly lower parenting stress and higher parenting efficacy. Yes, long-term effects and sustained impact	Yes （1 month）
14	Relative Efficacy of Self-directed and Therapist-assisted Telehealth Models of a Parent-mediated Intervention for Autism: Examining Effects on Parent Intervention Fidelity, Well-being, and Program Engagement	Ingersoll 2024	2024	United States	RCT	64（intervention group=46, control group=18）	54	10	/	64 (18-93 months)	39	15	（1.5-8）	Yes	Self-directed ImPACT Online (SD) (12 self-directed lesson) and therapist-assisted ImPACT Online (TA)	(Telehealth-elearning) (Telehealth-videoconference) Zoom, web application (ImPACT Online program); remote coaching sessions	6 months	PMCG	Stress- the Parenting Stress Index, Short Form (PSI-SF), 36 items; Competence-the Parenting Sense of Competence Scale (PSOC), 17 items; Positive Impact-8-item Positive Impact subscale of the Family Impact Questionnaire	/	There were no treatment effects for parent self-efficacy or parenting stress, but positive impact.	Yes （3 month）
15	Effectiveness of the internet based parent education program on applied behavior analysis for parents of children with autism spectrum disorder	Inoue 2022	2022	Japan	Pre- and Post-Intervention Design	21	/	/	38	0 (3 years and 3 months to 11 years and 2 months)	/	/	7.5（3-11）	No	Groupware General Empowerment Tool for Abilities (GETA) (9 sessions)	(Telehealth) General Empowerment Tool for Abilities groupware (PPT, Lecture, e-mail)	19-55 days(average 30.3 days)	None	Mental health status-The 30-item General Health Questionnaire (GHQ-30)	/	GHQ subscales regarding anxiety and mood modulation decreased significantly from pre- to post-program scores.	No
16	Online Parent Training for Parents of Children with Autism Spectrum Disorders: Prototype Development of the On-Demand Type	Inoue 2023	2023	Japan	Case report	2	2	/	36	0 (3-4 years)	/	/	（3-4）	No	Online Parent Training (6 web-based sessions)	web, PC and smartphone	9 weeks	None	Stress-the Japanese version of the PSI (Parenting Stress Index) ,78 items; Deprssion-the Beck Depression Index II (BDI-II) ,21 items	behavior	Pre- and post-questionnaires also showed improvements in the scores of parental depression and parenting stress, as well as overall behavior of the child.	No
17	Pilot Evaluation of a Facebook Group Self-Care Intervention for Primary Caregivers of Children with Developmental Disabilities	Iovino 2021	2021	United States	Pre- and Post-Intervention Design	34	33	1	（25-74）	0	/	/	11（6-16）	No	a Facebook Group Self-Care Intervention	Facebook	8 weeks	None	Stress-Perceived stress scale (PSS), 10 items	/	Participants reported lower levels of perceived stress after the 8-week Facebook-delivered intervention. Yes, long-term effects and sustained impact	No
18	Telehealth-delivered parent-based sleep_x0002_focused intervention for insomnia in preschool children with autism spectrum disorder: A randomized controlled study	Ip 2024	2024	Hong Kong	RCT	62（intervention group=30, control group=32）	52	10	/	62 (aged 3–6years old)	54	8	4（3-6）	Yes	Telehealth-delivered parent-based sleep-focused intervention (3 sessions)	(Telehealth-videoconference) Zoom, a computer-based teleconferencing service;three weekly 90-minute virtual group sessions (Weeks 1–3) with bi-weekly individual 15-minute telephone support sessions in Weeks 1, 3, 5, and 7	8 weeks	TAU	Depression, anxiety, and stress-Depression Anxiety Stress Scale (DASS-21); Stress-Parental Stress Scale (PSS) 17 items; Competence-Parenting Sense of Competence Scale, 16 items	sleep problems, emotional and behavioral problems	The intervention group showed significant improvements in stress level as compared to the treatment as usual group，not depression, anxiety, competence and parental stress.	No
19	Randomized controlled trial of occupation performance coaching for families of children with autism spectrum disorder by means of telerehabilitation	Jamali 2022	2022	Iran	RCT	43（intervention group=21, control group=22）	/	/	37	43 (4 to 12 years old)	33	10	8（4-12）	Yes	Occupation performance coaching (OPC) (16 sessions)	(Telehealth) a video conferencing platform using the WhatsApp software video calling feature	8 weeks	WLC	Quality of life-Short-Form Health Survey (SF-36) ; Efficacy-Child adjustment and parent efficacy scale-developmental disability (CAPES-DD) .24 items	communication, cognitive awareness, and behavior	Occupation performance coaching was effective on parental self-efficacy, parental quality of life improvement was not maintained after the follow-up phase.	Yes （6 weeks）
20	Changes in Caregiver Outcomes After Participation in the Engaged Eaters Program: A Caregiver-Mediated Feeding Intervention for Autistic Children and Their Families	John 2024	2024	United States	Pre- and Post-Intervention Design	14	10	4	/	14 (2-7 years old)	10	4	5（2-7）	Yes	The Engaged Eaters Program–Telehealth	(Telehealth) Zoom	6 month	None	Stress-Parenting Stress Index–4 Short Form (PSI-SF) 36 items; Competence-Parent Sense of Competence Scale (PSOC) 17 items	Feeding and Eating	No significant group-level changes were identified for stress, self-efficacy, or PFRC.	No
21	Effect of a Social Script iPad Application for Children With Autism Going to Imaging	Johnson 2014	2014	United States	RCT	30（intervention group=16, control group=16）	23	7	43.2（26-61）	32 (3-18 years old)	27	5	10.3（3-18）	Yes	an iPad application (app) social script intervention	iPad app	3 weeks	TAU	Anxiety-the state anxiety scale of the State-Trait Anxiety Inventory for Adults (STAI-S) 20 items	challenging behaviors	Compared to parents of children with ASD exposed to TAU, parents of children with ASD who are exposed to the app had lower anxiety.	No
22	Telehealth parent training for sleep disturbances in young children with autism spectrum disorder: A randomized controlled trial	Johnson 2023	2023	United States	RCT	68（intervention group=32, control group=36）	/	/	/	68 (2-7 years old)	/	/	3.7（2-7）	Yes	a manualized, telehealth delivered, behaviorally based sleep parent training (SPT) intervention	(Telehealth) zoom (https://zoom.us/), a now widely known HIPAA compliant platform, Research Electronic Data Capture (REDCap) tools	10 weeks	ACG-SPE	Stress-parenting stress index-short form (PSI-SF), 36 items; Competence-Parenting Sense of Competence Scale (PSOC-17)	social communication, sleep, Behavior	parents in SPT reported more confidence in their parenting role than those in the SPE group, but SPT did not result in overall decreases in parental stress.	No
23	A Transdiagnostic Prevention Support Group for Caregivers of Children With Autism Spectrum Disorder: A Case Example	Kangavary 2023	2023	United States	Case report	1	1	/	45	1 (10 years old)	1	0	10	No	Project COPE(Coping Options for Parent Empowerment ) is a brief 4-session group prevention program	(Telehealth) REDCap (web-based to access COPE)	4 weeks	None	Anxiety-The Generalized Anxiety Disorder 7-item scale (GAD-7); Depressive-The Patient Health Questionnaire (PHQ-9); Competentce-The Parenting Sense of Competence Scale (PSOC) 17 items; Hope-the State Hope Scale (SH) 6 items	/	In the case example presented, decreases in anxiety and depression, and increases in parent self-efficacy and hope were reported after completing this program.	No
24	Leveraging Technology to Make Parent Training More Accessible: Randomized Trial of In-person Versus Online Executive Function Training for Parents of Autistic Children	Kenworthy 2023	2023	United States	RCT	96（intervention group=46, control group=50）	89	7	/	96 ( 8–12 years of age)	78	18	10（8-12）	No	The online training (e-Unstuck)	(Telehealth-elearning) 3C Institute’s proprietary Dynamic e-Learning Platform (DeLP; 3cisd.com/e-learning-for-behavior-change)	10 weeks	IPG	Strain-The Caregiver Strain Questionnaire-Short Form 7 (CGSQ-SF7); Competence or self-efficacy-The Family Empowerment Scale (FES),	behavioral manifestation of EF(executive function) problems	Online is as effective as in-person training at helping parents learn to improve their competence and reduce their own experience of parenting strain.	No
25	A Virtual Resiliency Intervention for Parents of Children with Autism: A Randomized Pilot Trial	Kuhlthau 2020	2020	United States	RCT	42（intervention group=,20 control group=22）	/	/	45（37-53）	0 (2 to 18 years old)	/	/	（2-18）	No	The SMART-3RP is an eight-session mind–body intervention	(Telehealth-videoconference) a secure, HIPAA-compliant online group videoconferencing program	8 weeks	WLC	Stress-The Parental Stress Scale, 18 items; Depression and anxiety-The Patient Health Questionnaire-4 (PHQ-4), 4 items; Distress-Visual Analogue Scale (VAS)–Distress, 1 item; Mindfulness-Cognitive and Affective Mindfulness Scale-Revised (CAMS-R), 12 items; Worry-Penn State Worry Questionnaire (PSWQ), 11 items; Positive and negative afect-Positive and Negative Affect Schedule-Positive Subscale (PA…	/	The immediate treatment group showed no difference in distress and greater improvement in resiliency and stress reactivity/coping relative to the delayed treatment group. the immediate intervention group showed improvements from T1 to T2 in our proposed primary outcomes (distress, resiliency, and stress reactivity/stress coping) and several secondary outcomes (depression/anxiety, positive afect, …	Yes （3 month）
26	COMPASS for Hope: Evaluating the Effectiveness of a Parent Training and Support Program for Children with ASD	Kuravackel 2018	2018	United States	Pretest-Posttest Control Group Design	33（intervention group=10, control group=23）	/	/	/	33 (3 and 12 year)	26	7	（3-12）	No	COMPASS for Hope (C-HOPE) delivered via telehealth	(Telehealth-videoconference) teleconference， videoconference	8 week	IPG and WLC	Stress-Parental Stress Index—Fourth Edition Short Form (PSI-SF) 36 items; Competence-Being a Parent Scale (BPS), 16 items	communication skills and social functioning, social interaction, communication skills, play skills, and repetitive behaviors,conduct-problem behavior	Parents who received C-HOPE intervention reported a reduction in parenting stress and an increase in competence.	No
27	Acceptability and feasibility of the World Health Organization’s Caregiver Skills Training Programme (WHO CST) delivered via eLearning, videoconferencing, and in-person hybrid modalities in Hong Kong	Lau 2022	2022	Hong Kong	Pre- and Post-Intervention Design	34	30	4	39	34 （2 to 6 years）	28	6	4.4（2-6）	Yes	World Health Organization’s Caregiver Skills Training Program (WHO CST) (9 sessions)；	eLearning（the digital versions of CST participant booklets and pre-recorded videos）；Videoconferencing （a Zoom videoconferencing software）；	8 week	IPH	Quality of life（mental wellness）-General Health Questionnaire (GHQ-12)	/	the interactive modes, IP and VC, showed the larger positive change in improving caregivers’ well-being, which was followed by EL.	No
28	Impact of Challenging Behavior Online Modules on Korean Parents of Children With Developmental Disabilities: A Randomized Controlled Trial	Lee 2022	2022	South Korea	RCT	88（intervention group=44, control group=44）	86	2	（25-55）	88 （0 to 9 years）	75	13	（0-9）	No	Korean Challenging Behavior Online Modules (CBOM with 6 modules)	(Telehealth-elearning) website, pre-recorded video with audio narrative	3 weeks	WLC	Stress-Korean Parenting Stress Index, Fourth Edition, Short Form (PSI-SF) 36 items	parent-child interactions	We found significant interaction effects on increasing parents’ knowledge of behavioral principles, increasing positive parenting practices, and decreasing parental stress	No
29	Does Online Counseling Reduce Anxiety in Parents of Children with Autism Spectrum Disorders During Coronavirus Disease 2019 Pandemic?	Lestari 2021	2021	Indonesia	Pre- and Post-Intervention Design	46	43	3	32	46 (less than 11 years old)	40	6	4	No	online counseling	(Telehealth-videoconference) online	4 weeks	None	Anxiety-Generalized Anxiety Disorders-7 (GAD-7) questionnaire	/	There was an effect of online counseling on anxiety in parents of children with ASD during COVID-19 pandemic.	No
30	Effectiveness of Online-Delivered Project ImPACT for Children With ASD and Their Parents: A Pilot Study During the COVID-19 Pandemic	Li 2022	2022	China	Non-RCT	68（intervention group=35, control group=33）	12	56	（20-50）	68 (2–6 years)	56	12	（2-6）	Yes	The 8-week, online-delivered Project ImPACT program (8 sessions)	(Telehealth-videoconference) WeChat group	8 weeks	WLC	Stress-The Parenting Stress Index-Short Form (PSI-SF) 36 items； Competence-The Parental Self-efficacy of Competence Scale (PSOC) 17 items	autism severity, severity of children’s social deficits	Parent’s involvement in the training program produced a collateral reduction in parenting stress and an increase in perceived competence in the parental role.	No
31	Occupation-Based Coaching by Means of Telehealth for Families of Young Children With Autism Spectrum Disorder	Little 2018	2018	United States	Pre- and Post-Intervention Design	34	17	17	33（25-42）	18 （less than 6 years）	14	4	4（2-6）	Yes	Occupation-Based Coaching	(Telehealth-videoconference) Zoom (https://www.zoom.us/), an online teleconferencing service	12 weeks	None	Competence -The Parenting Sense of Competence Scale (PSOC) 17 items	sensory processing characteristics, autism features	Occupation-Based Coaching delivered via telehealth appears to be an effective method of intervention to increase parent efficacy.	No
32	The Efficacy of WeChat-Based Parenting Training on the Psychological Well-being of Mothers With Children With Autism During the COVID-19 Pandemic: Quasi-Experimental Study	Liu 2021	2021	China	Non-RCT	104（intervention group=54, control group=50）	104	/	33	104	/	/	4.5	No	WeChat-Based Parenting Training (12 sessions)	(Telehealth-elearning and videoconference）WeChat （online course，online question-and-answer session）	12 weeks	TAU	Stress-The Parenting Stress Index-Short Form (PSI-SF) 36 items； Anxiety-The Self-rating Anxiety Scale (SAS) 20 items； Hope-the Herth Hope Index (HHI), 12 items	/	The WeChat-based parenting training is acceptable and appears to be an effective approach for reducing anxiety, depression, and parenting stress, as well as increasing hope in mothers with children with autism during the global COVID-19 pandemic. Yes, long-term effects and sustained impact	Yes （2 month）
33	A REDCap-based model for online interventional research: Parent sleep education in autism	Malow 2021	2021	United States	RCT	64（intervention group=33, control group=31）	/	/	/	64（2-10）	/	/	6.6（4.2-8.5）	Yes	A REDCap-based model for online intervention	(Telehealth-elearning) multimedia materials, online digital platform,Videos, computers or smartphones	12 weeks	PMCG	Competence-Parenting Sense of Competence Scale – PSOC,17 items	Children’s Sleep Habits	While we saw improvements in sleep habits, sleep patterns, and PSOC after parents received access to the online educational intervention, these improvements were not statistically significant.	No
34	Tele-Assisted Behavioral Intervention for Families with Children with Autism Spectrum Disorders: A Randomized Control Trial	Marino 2020	2020	Italy	RCT	42（intervention group=22, control group=20）	23	19	/	23 (30 months to 10 years old)	19	4	6（2.5-10）	Yes	Tele-Assisted Behavioral Intervention (12 sessions)	(Telehealth-videoconference) a web platform, providing video conference tools	12 weeks	IPG	Stress-the Parental Stress Index (PSI-SF) 36 items	the severity of disruptive and noncompliant behavior	Substantial improvements in the perception and management of children’s behavior by parents, as well as in the influence of a reduction in parent stress levels on said children’s behavior through the use of a tele-assisted intervention, were obtained.	No
35	Behavioral Parent Training via Telehealth for Autistic Children: Further Exploration of Feasibility During the COVID‑19 Pandemic	Martin 2024	2024	United States	Pre- and Post-Intervention Design	13	10	3	45（34-59）	13 ( 3 and 10 years old)	10	3	6.6（3-10）	Yes	the RUBI parent training program to a telehealth format (RUBI-T).(11 core sessions)	(Telehealth-videoconference) Zoom teleconferencing software	20 weeks	None	Stress-the Autism Parenting Stress Index (APSI) 13 items； Competence-parent self-report using the Parenting Sense of Competence (PSOC) 17 items	disruptive behavior , adaptive functioning	The program also showed promise of effectiveness in reducing autistic chil- dren’s disruptive behavior, improving their adaptive skills, as well as reducing parents’ stress, and improving parents’ sense of parenting competence.	No
36	Fathers Raising Children on the Autism Spectrum: Lower Stress and Higher Self‑Efficacy Following SMS (Text2dads) Intervention	May 2022	2022	Australia	Cross sectional study	184	/	184	42（27-63）	184 （3 to16 years）	/	/	6（2-16）	No	SMS (Text2dads) Intervention	(Telehealth-elearning) text messages, short films, online service shorten links (BITLY).	16 weeks	None	Stress-the Parental Stress Scale (PSS) (18 items) ； Competence -the Co-parenting Competence Scale (CCS) 10 items； Self-efficacy-the Autism Parenting Questionnaire (APQ) 25 items	/	A significant difference in pre/post scores for parenting stress and autism-specific parenting self-efficacy from T1 to T2 while not co-parenting competence.	No
37	Implementing the WHO caregivers skills training program with caregivers of autistic children via telehealth in rural communities	Montiel-Nava 2022	2022	United States	Pre- and Post-Intervention Design	14	13	1	37	14 (2-9 years old)	9	5	4.5	No	The ECHO Autism-WHO-caregivers skills training (CST) program (14 sessions)	(Telehealth-videoconference) Extension for Community Healthcare Outcomes (ECHO) videoconferencing.	12 weeks	None	Stress-the Parental Stress Scale (PSS) (18 items) ; Distress-Brief Family Distress Scale (BFDS) 10 items Psychological distress-the Kessler Screening Scale for Psychological Distress (K6) ; Competence-parenting Sense of Competence (PSOC) ,17 items	the developmental skills and severity of symptoms of developmental delay, symptom frequency and impact in children.	Only parental sense of competence (p < 0.05) showed a positive change.	No
38	Iterative Development of Caregiver-Implemented Behavioral Intervention via Telehealth: A Focus on Feasibility	Neely 2022	2022	United States	Pre- and Post-Intervention Design	51	47	4	40(29-70)	51 （2 to 17 years）	/	/	8(2-23)	No	Caregiver-Implemented Behavioral Intervention via Telehealth	(Telehealth-videoconference) the VSee software (VSee, 2021), a Health Insurance Portability and Accountability Act compliance application that allows for real-time video, chat, and file transfer. and Eliademy is a free e-learning platform,. OneDrive is a cloud-based storage service, Google Forms	5 weeks	None	Competence-The Parenting Sense of Competence Scale (PSOC) 17 items	/	caregiver-led intervention via telehealth led to increased caregiver sense of competency including increased sense of efficacy.	No
39	Parent Ratings of Generalized and Indirect Effects of Functional Communication Training for Children with Autism Spectrum Disorder	O'Brien 2022	2022	United States	Pre- and Post-Intervention Design	30	26	8	36.5	30 (ages of 29 and 83months)	24	6	(2-7)	Yes	FCT treatment delivered via telehealth.	(Telehealth-videoconference) Vidyo or Skype videoconferencing software and Debut? video capture software, . Telehealth centers had teleconferencing workstations that were each equipped with a Windows_x0002_based PC and video monitor	2 and 6months	None	Stress-Parenting stress index (PSI) 101 items	problem behavior	Parent stress was significantly reduced following treatment.	No
40	Examining the Effectiveness of WhatsApp‑Based Spiritual Posts on Mitigating Stress and Building Resilience, Maternal Confidence and Self‑efficacy Among Mothers of Children with ASD	Pandya 2021	2021	India	RCT	114（intervention group=68, control group=46）	114	/	35	114	/	/	5.5	No	The WhatsApp-based spiritual posts intervention	(Telehealth-videoconference) WhatsApp, Google group	50 weeks	WLC	Stress-Parenting Stress Index-Short Form (PSI-SF) 36 items; Self-efficacy-Parental Self-Efficacy Scale (CAPES-PSES) 20 items; Confidence-Maternal Confidence Questionnaire (MCQ) , 14 items; Resilience-Parenting Resilience Elements Questionnaire (FREQ)，16 items	behavioral and emotional adjustment	Mothers of children with ASD who participated in the WhatsApp-based spiritual posts group reported lower parenting stress and better parenting self-efficacy, confidence and resilience at T2.	No
41	Evaluation of an online training program to improve family routines, parental well-being, and the behavior of children with autism	Pennefather 2018	2018	United States	Pre- and Post-Intervention Design	16	/	/	37.8(31-52)	16 (4 to 8 years old)	12	4	6(4-8)	Yes	the online Autism Parent Training (APT)	(Telehealth-videoconference) Qualtrics recruitment website, Google+ Hangouts, an online video-chat platform. e with their training group and two APT parent educators for 90-minute synchronous online sessions of instruction, discussion, and problem solving	3 weeks	None	Stress-the Parental Stress Scale (PSS) (18 items)	Child Behaviors (SDQ-P)	however, overall parental stress (PSS) did not significantly decrease, nor did the stress coping strategies employed change as measured by the DCI.	No
42	Video-feedback Intervention to promote Positive Parenting adapted to Autism (VIPP-AUTI): A randomized controlled trial	Poslawsky 2015	2015	Netherlands	RCT	66（interventiongroup=37, control group=29）	/	/	36.6 (25-52)	66 (16–61 months)	/	/	3.5 (1.5-5)	Yes	Video-feedback Intervention to promote Positive Parenting adapted to Autism (VIPP-AUTI) (5 sessions)	Video-feedback	3 months	TAU	Self efficacy-Parental efficacy questionnaire (PEQ) 22 items	deficits across the autism spectrum, mental age score, Parent–child interactions, joint attention skills, play behavior	parents who received VIPP-AUTI showed increased feelings of self-efficacy in child rearing. Yes, long-term effects and sustained impact	Yes （3 month）
43	Empowering Hong Kong Chinese families with autism: A preliminary study of the online Hanen More Than Words Program	Qi 2024	2024	Hong Kong	RCT	22（intervention group=12, control group=10）	6	16	/	22 (3-6 years old)	16	6	3（3-6）	Yes	The Hanen More Than Words (HMTW) program (8 parent-only group sessions and 3 individualized parent-child sessions at home)	(Telehealth-videoconference) telepractice, online HMTW training,Zoom video-conferencing platform	3 months	TAU	Stress-Parenting stress scale (PSS-C), 17 items ; Competence-the Parenting Sense of Competence Scale (Chinese version) (PSOCC) 16 items	non-verbal communication ability,communicative behaviors	The treatment outcomes were mainly influenced by the parents’ initial levels of self-efficacy but not by parenting stress.	No
44	Comparison of Online and Face-to-Face Parent Education for Children with Autism and Sleep Problems	Roberts 2019	2019	United States	Non-RCT	22（intervention group=12, control group=10）	21	1	37	22(4 and 12 years old)	15	7	7（4-12）	Yes	Online Parent Education (2 workshops)	(Telehealth-videoconference) online learning platforms (Moodle?) for family participation via podcasts and blogs	4 weeks	IPG	Quality of life-PedsQL Inventory (Family Impact Module 2.0) 36 items; Fatigue-Fatigue Assessment Scale (parents’ fatigue; FAS), 10 items	sleep	Parent quality of life improved for both groups. Parent fatigue scores were improved and sustained for the online group.	Yes （4 weeks）未报告
45	Development, Feasibility, and Initial Efficacy of a Telemedicine Parent‑Delivered Social Skills Intervention for Children with ASD	Rodgers 2023	2023	United States	Pre- and Post-Intervention Design	11	8	3	/	11 (7–11 years of age)	10	1	8.9（7-11）	Yes	telemedicine parent-delivered social skills intervention (PDSSI) (3 sessions)	(Telehealth-videoconference) a HIPAA-compliant video conference platform	4 weeks	None	Stress-Parenting Stress Index Short Form (PSI-4-SF) 36 items； Empowerment-Family Empowerment Scale?Family (FES) 34 items	social skills and behavior, characteristics associated with ASD	parents reported improvements in their own empowerment and stress.	Yes （16 weeks）未报告
46	Tele-PCIT: Initial Examination of Internet Delivered PCIT for Young Children with Autism	Ros-DeMarize 2023	2023	United States	Pre- and Post-Intervention Design	20	/	/	/	20 children (ages 2–6)	17	3	4.8（2-6）	Yes	Tele-Parent-Child Interaction Therapy (PCIT) (10 sessions )	(Telehealth-videoconference) Doxy.me secure web-based platform., a computer with a webcam and Bluetoothearpiece	10 weeks	None	Stress-Parenting Stress Index-Short Form (PSI-4-SF) 36 items	Behavior, observed compliance levels	parents reported decreases in parenting stress from pre-to-post-treatment, which were maintained at a 3-month follow-up. Yes, long-term effects and sustained impact	Yes （3 month）
47	Abbreviating the Early Start Denver Model for community-based family-centered care	Vismara 2023	2023	Canada	Pre- and Post-Intervention Design	4	/	/	/	4(1-4 years old)	3	1	（2-4）	Yes	ESDM parent coaching ( a five-day workshop-in person and six follow-up sessions-online )	(Telehealth-videoconference) the video-conferencing program features, test the audio–video features, or troubleshoot the internet connections, HIPAA-compliant video-conferencing software.a laptop, tablet, or smartphone	6 months	None	Competence-Parent Sense of Competence Scale (PSOC) 16 items	/	Parents reported an increase in self-esteem from pre-intervention to follow-up.	No
48	Examining a stepped-care telehealth program for parents of young children with autism: a proof-of-concept trial	Wainer 2021	2021	United States	RCT	15（intervention group=7, control group=8）	15	/	/	15 (1.5-5 years old)	/	/	3（1.5-5）	Yes	stepped-care model of Online RIT(reciprocal imitation training)	(Telehealth-elearning and videoconference）Online RIT is a digital intervention in the form of an interactive website, video conferences using Vidyo	10 weeks	TAU	Family quality of life-Beach Center family quality of life (FQOL) Scale,25 items; Self-Efficacy-Parenting Self-Efficacy Scale (EIPSES), 20 items	developmental level, social communication skill	Post-intervention EIPSES scores were also significantly greater for Online RIT vs. TAU, No significant differences between the two groups on broad family quality of life at post-intervention were observed.	No
49	Exploring the Use of Ecological Momentary Assessment within a Telehealth Intervention for Families of Children with Autism	Wallisch 2023	2023	United States	Pre- and Post-Intervention Design	7	7	/	/	7 (2 to 6 years old)	6	1	3.5（2-6）	Yes	ecological momentary assessment (EMA)(9 sessions)	(Telehealth-videoconference) the HIPAA-compliant videoconferencing software, Zoom (see http://zoom.us), EDcap (Research Electronic Data Capture), a secure web application for managing online surveys and databases (Harris et al., 2009).	8 weeks	None	Stress-Parental Stress Scale (PSS) (18 items) ; Perceived Stress-the Perceived Stress Scale, 5 items; Self-Efficacy-Parenting Sense of Competence Scale (PSOC), 8 items	/	EMA captured a significant increase in parenting self-efficacy and a decrease in parenting stress over the course of the intervention， but not peceived stress.	No
50	Emotional Disclosure Through Journal Writing: Telehealth Intervention for Maternal Stress and Mother–Child Relationships	Whitney 2015	2015	United States	RCT	84（intervention group=,45 control group=39）	84	/	/	84 (3–18 years old)	60	24	（3-18）	No	an experimental group (group A)-Emotional Disclosure Through Journal Writing: Telehealth Intervention (eight writing sessions)	the online journal writing program	8 weeks	WLC	Stress-Parenting stress index (PSI) 36 items	/	Emotional disclosure through the online journal writing program (especially in the presence of high disclosure of negative emotions) was shown to reduce maternal stress and improve the quality of mother–child relationship.	No
51	Effectiveness of online responsive teaching in young children with developmental disabilities: a pilot study	Yeom 2024	2024	South Korea	Pre- and Post-Intervention Design	23	23	/	36	23 (3 years old)	20	3	2.6	Yes	a 5-session responsive teaching (RT) curriculum delivered through real-time 1:1 online interactions	(Telehealth-videoconference) ZOOM application	2 to 4 months	None	Stress-Parent Stress Index, Fourth Edition Short Form (PSI-4-SF) 36 items	developmental disabilities, emotional and behavioral problem, Mother-child interaction	There were no significant differences between the experimental and control groups in reducing parenting stress.	No
52	Effects of a Web-Based Parent–Child Physical Activity Program on Mental Health in Parents of Children with ASD	Zhao 2021	2021	China	RCT	75（intervention group=37, control group=38）	53	22	33	75 (6 years old)	/	/	6	Yes	a web-based parent–child physical activity program (20 sessions)	(Telehealth-videoconference) Youth Sport, which includes various physical educational programs based on the international physical activity guidelines and recom- mendations and a chat group in WeChat, Zoom or Tencent Live	10 weeks	TAU	Stress-Parenting Stress Index-Fourth Edition-Short Form (PSI-4-SF) 36 items; Mental health-Depression Anxiety and Stress Scale (DASS-21), 21 items; Quality of Life-World Health Organization Quality of Life Assessment-26 (WHOQOL-26)	/	the findings demonstrated the efficacy of the web-based parent–child physical activity program for improving mental health in parents of children with ASD.	No
53	The effects of a web-based 24-hour movement behavior lifestyle education program on mental health and psychological well-being in parents of children with autism spectrum disorder: A randomized controlled trial	Zhao 2024	2024	China	RCT	263（intervention group=129, control group=134）	193	70	34	263 (6 years old)	177	86	7	No	a web-based 24-h movement behavior lifestyle education program (16 sessions)	(Telehealth-videoconference) web-based program featuring teaching videos and live workshops and a WeChat group	8 weeks	WLC	Mental health-The Depression Anxiety and Stress Scale (DASS-21）; life satisfaction-The Satisfaction With Life Scale (SWLS) 5 items	/	There were significant differences in the DASS-21 and SWLS scores between the two groups before and after the intervention (p ≤ 0.01).	No

## Sheet: Psychological Outcomes for pare
No.	Psychological Outcomes for parents	Stress	Competence	Self-efficacy	Mental health status	Anxiety	Depression	Distress	Quality of life	Others	Experiential Avoidance	Positive Thinking	Mindfulness	Self-Compassion	Empowerment	Positive Impact	life satisfaction	Fatigue	Hope	Worry	Positive and negative affect	Positive perception	Happiness	Confidence	Resilience	Strain
1	Experiential Avoidance-The Parental Acceptance and Action Questionnaire (PAAQ),15 items; Perceived stress-The Perceived Stress Scale (PSS-10),10 items	PSS-10								Experiential Avoidance-PAAQ-15;	PAAQ-15
2	Parental Stress-Autism Parent Stress Index (APSI)，13 items; Quality of life-Family Quality of Life (FQOL)，25 items; Self-efficacy-the parenting sense of competence,14 items	APSI-13		PSOC-14					FQOL-25
3	Positive Thinking-Positive Thinking Skills Scale (PTSS),8 items									Positive Thinking		PTSS-8
5	Stress and Coping-Family Stress and Coping Interview (FSCI), 23 issues; Anxiety-State Trait Anxiety Inventory (STAI), 20 items ; Depression-State-Trait Depression Scales (STDS),40 items; Positive perception-the Positive Contributions domain,9	FSCI-23				STAI-20	STDS-40			Coping Positive perception												Positive perception-the Positive Contributions domain,9
6	Stress-Parenting Stress Index–Short Form (PSI-4-SF), 36 items; Self-efficacy-Early Intervention Parenting Self-Efficacy Scale(EIPSES),20 items; Mindfulness-Freiburg Mindfulness Inventory, 14 items; Self-Compassion-Self-Compassion Scale(SCS),26 items	PSI-SF-36		EIPSES-20						Mindfulness Self-Compassion			FMI-14	SCS-26
7	Stress-Parental Distress subscale of the Parenting Stress Index-4, Short Form (PSI4-SF), 36 items; Stress specific to the autistic child-Negative Impact scale of the Family Impact Questionnaire (FIQ); Daily parenting hassles-The Intensity subscale of the Parenting Daily Hassles (PDH)	PSI-SF-36 FIQ- Daily parenting hassles- PDH-
8	Stress-The Autism Parent Stress Index (APSI), 13 items; Self-efficacy-Caregiver Self-efficacy Questionnaire (CSQ) 13 items Competence-Knowledge and Skills Questionnaire (KSQ)， 24 items	APSI-13	KSQ-24	CSQ-13
9	Stress-the Parenting Stress Index, 101 items	PSI-101
10	Stress-the shortened form of the Parenting Stress Index, Fourth Edition (PSI-4) , 36 items; Empowerment-the Family Empowerment Scale (FES), 34 items	PSI-SF-36								Empowerment					FES-34
11	Stress-Autism Parenting Stress Index (APSI) 13 items	APSI-13
12	Anxiety-Spielberger Anxiety Inventory,20 items					SAI-20
13	Stress-Parent Stress Index Short Form (PSI‐SF), 36 items; Anxiety and Depression-Hospital Anxiety and Depression Scale (HADS), 14 items; Happiness-the Arabic Scale of Happiness, 20 items	PSI-SF-36				Hospital Anxiety and Depression Scale (HADS)	Hospital Anxiety and Depression Scale (HADS)																Happiness-the Arabic Scale of Happiness, 20 items
14	Stress-Parenting stress index/short form (PSI/SF), 36 items; Efficacy-Parental efficacy scale (PES),10 items	PSI-SF-36		PES-10
15	Stress- the Parenting Stress Index, Short Form (PSI-SF), 36 items; Competence-the Parenting Sense of Competence Scale (PSOC), 17 items; Positive Impact-8-item Positive Impact subscale of the Family Impact Questionnaire	PSI-SF-36	PSOC-17							Positive Impact						FIQ-8
16	Mental health status-The 30-item General Health Questionnaire (GHQ-30)				GHQ-30
17	Stress-the Japanese version of the PSI (Parenting Stress Index) ,78 items; Deprssion-the Beck Depression Index II (BDI-II) ,21 items	PSI-78					BDI-21
18	Stress-Perceived stress scale (PSS), 10 items	PSS-10
19	Depression, anxiety, and stress-Depression Anxiety Stress Scale (DASS-21); Stress-Parental Stress Scale (PSS) 17 items; Competence-Parenting Sense of Competence Scale, 16 items	PSS-17 DASS-21	PSOC-16			DASS-21	DASS-21
20	Quality of life-Short-Form Health Survey (SF-36) ; Efficacy-Child adjustment and parent efficacy scale-developmental disability (CAPES-DD) .24 items			CAPES-DD-24					SF-36
21	Stress-Parenting Stress Index–4 Short Form (PSI-SF) 36 items; Competence-Parent Sense of Competence Scale (PSOC) 17 items	PSI-SF-36	PSOC-17
22	Anxiety-the state anxiety scale of the State-Trait Anxiety Inventory for Adults (STAI-S) 20 items					STAI-S-20
23	Stress-parenting stress index-short form (PSI-SF), 36 items; Competence-Parenting Sense of Competence Scale (PSOC-17)	PSI-SF-36	PSOC-17
24	Anxiety-The Generalized Anxiety Disorder 7-item scale (GAD-7); Depressive-The Patient Health Questionnaire (PHQ-9); Competentce-The Parenting Sense of Competence Scale (PSOC) 17 items; Hope-the State Hope Scale (SH) 6 items		PSOC-17			GAD-7	PHQ-9			Hope									√HSH-6
25	Strain-The Caregiver Strain Questionnaire-Short Form 7 (CGSQ-SF7); Competence or self-efficacy-The Family Empowerment Scale (FES)														The Family Empowerment Scale (FES),											The Caregiver Strain Questionnaire-Short Form 7 (CGSQ-SF7)
26	Stress-The Parental Stress Scale, 18 items; Depression and anxiety-The Patient Health Questionnaire-4 (PHQ-4), 4 items; Distress-Visual Analogue Scale (VAS)–Distress, 1 item; Mindfulness-Cognitive and Affective Mindfulness Scale-Revised (CAMS-R), 12 items; Worry-Penn State Worry Questionnaire (PSWQ), 11 items; Resilience-Current Experience Scale (CES),25items Positive and negative affect-Positive…	PSS-18				PHQ-4	PHQ-4	VAS-1		Mindfulness Worry Positive and negative affect			CAMS-R-12							PSWQ-11	PANAS-P-20				Current Experience Scale (CES),25item
27	Stress-Parental Stress Index—Fourth Edition Short Form (PSI-SF) 36 items; Competence-Being a Parent Scale (BPS), 16 items	PSI-SF-36	BPS-16
28	Quality of life（mental wellness）-General Health Questionnaire (GHQ-12)								GHQ-12
29	Stress-Korean Parenting Stress Index, Fourth Edition, Short Form (PSI-SF) 36 items	PSI-SF-36
30	Anxiety-Generalized Anxiety Disorders-7 (GAD-7) questionnaire					GAD-7
31	Stress-The Parenting Stress Index-Short Form (PSI-SF) 36 items； Competence-The Parental Self-efficacy of Competence Scale (PSOC) 17 items	PSI-SF-36	PSOC-17
32	Competence -The Parenting Sense of Competence Scale (PSOC) 17 items		PSOC-17
33	Stress-The Parenting Stress Index-Short Form (PSI-SF) 36 items； Anxiety-The Self-rating Anxiety Scale (SAS) 20 items； Hope-the Herth Hope Index (HHI), 12 items	PSI-SF-36				SAS-20				Hope									√HHI-20
34	Competence-Parenting Sense of Competence Scale – PSOC,17 items		PSOC-17
35	Stress-the Parental Stress Index (PSI-SF) 36 items	PSI-SF-36
36	Stress-the Autism Parenting Stress Index (APSI) 13 items； Competence-parent self-report using the Parenting Sense of Competence (PSOC) 17 items	APSI-13	PSOC-17
37	Stress-the Parental Stress Scale (PSS) (18 items) ； Competence -the Co-parenting Competence Scale (CCS) 10 items； Self-efficacy-the Autism Parenting Questionnaire (APQ) 25 items	PSS-18	CCS-10	APQ-25
38	Stress-the Parental Stress Scale (PSS) (18 items) ; Distress-Brief Family Distress Scale (BFDS) 10 items Psychological distress-the Kessler Screening Scale for Psychological Distress (K6) ; Competence-parenting Sense of Competence (PSOC) ,17 items	PSS-18	PSOC-17					BFDS-10 K6+
39	Competence-The Parenting Sense of Competence Scale (PSOC) 17 items		PSOC-17
41	Stress-Parenting stress index (PSI) 101 items	PSI-101
42	Stress-Parenting Stress Index-Short Form (PSI-SF) 36 items; Self-efficacy-Parental Self-Efficacy Scale (CAPES-PSES) 20 items; Confidence-Maternal Confidence Questionnaire (MCQ) , 14 items; Resilience-Parenting Resilience Elements Questionnaire (FREQ)，16 items	PSI-SF-36		CAPES-PSES-20																				Maternal Confidence Questionnaire (MCQ) , 14 items;	Parenting Resilience Elements Questionnaire (FREQ)，16 items
43	Stress-the Parental Stress Scale (PSS) (18 items)	PSS-18
44	Self efficacy-Parental efficacy questionnaire (PEQ) 22 items			PEQ-22
45	Stress-Parenting stress scale (PSS-C), 17 items ; Competence-the Parenting Sense of Competence Scale (Chinese version) (PSOCC) 16 items	PSSC-17	PSOC-16
46	Quality of life-PedsQL Inventory (Family Impact Module 2.0) 36 items; Fatigue-Fatigue Assessment Scale (parents’ fatigue; FAS), 10 items								PIM-36	Fatigue								FAS-10
47	Stress-Parenting Stress Index Short Form (PSI-4-SF) 36 items； Empowerment-Family Empowerment Scale?Family (FES) 34 items	PSI-SF-36								Empowerment					FES-34
48	Stress-Parenting Stress Index-Short Form (PSI-4-SF) 36 items	PSI-SF-36
49	Competence-Parent Sense of Competence Scale (PSOC) 16 items		PSOC-16
50	Family quality of life-Beach Center family quality of life (FQOL) Scale,25 items; Self-Efficacy-Parenting Self-Efficacy Scale (EIPSES), 20 items			EIPSES-20					FQOL-25
51	Stress-Parental Stress Scale (PSS) (18 items) ; Perceived Stress-the Perceived Stress Scale, 5 items; Self-Efficacy-Parenting Sense of Competence Scale (PSOC), 8 items	PSS-18 PSS-10		PSOC-16
52	Stress-Parenting stress index (PSI) 36 items	PSI-SF-36
53	Stress-Parent Stress Index, Fourth Edition Short Form (PSI-4-SF) 36 items	PSI-SF-36
54	Stress-Parenting Stress Index-Fourth Edition-Short Form (PSI-4-SF) 36 items; Mental health-Depression Anxiety and Stress Scale (DASS-21), 21 items; Quality of Life-World Health Organization Quality of Life Assessment-26 (WHOQOL-26)	PSI-SF-36 DASS-21				DASS-21	DASS-21		WHOQOL-26
55	Mental health-The Depression Anxiety and Stress Scale (DASS-21）; life satisfaction-The Satisfaction With Life Scale (SWLS) 5 items	DASS-21				DASS-21	DASS-21			life satisfaction							SWLS-5
